# Supplementary material for: Genetic analysis of Indian tasar silkmoth (Antheraea mylitta) populations
Source: Sci Rep. 2015 Oct 29;5:15728. doi: 10.1038/srep15728 (PMC4625160; doi:10.1038/srep15728)
Supplement: Supplementary Data 1 [file srep15728-s2.xls]

## Sheet: Sheet1
Supplementary data 1 of 'Genetic analysis of Indian tasar silkmoth (Antheraea mylitta) populations'
by Saikat Chakraborty, M Muthulakshmi, Deena Vardhini, P Jayaprakash, J Nagaraju and K. P. Arunkumar
Table. Descriptive statistics for each of the eight populations included in this study. Number of individuals for each population and each locus for which data is available (N), number of alleles per locus (A), number of alleles per polymorphic locus (Ap), alleleic richness (Rs), polymorphism information content (PIC), estimates of expected gene diversity (He), observed heterozygosity (Ho) and We…
Locus	AndhraLocal	Bhandara		Raily		Modal		Sarihana		Sukinda		DabaBivoltine		DabaTrivoltine		Mean		Total				0.411
Amysat001																						0.546
N	22	21		20		20		21		15		18		16		19.13±2.53		153				0.667
A	7	3		3		4		6		4		4		7		4.75±1.67		15				0.667
Ap	7	3		3		4		6		4		4		7		4.75±1.67		15				0.689
Rs	5.42	2.67		2.7		3.6		5.22		3.93		3.69		6.5		4.21±1.37		5.18				0.896
PIC	0.401	0.255		0.31		0.256		0.495		0.437		0.241		0.624		0.38±14		0.411				0.755
He	0.43	0.29		0.37		0.28		0.54		0.49		0.26		0.69		0.42±0.15		0.43				0.692
Ho	0.32	0.29		0.35		0.3		0.29		0.33		0.17		0.44		0.31±0.08		0.31				0.876
f	0.27*	0.02		0.05		-0.09		0.47*		0.33*		0.36		0.37*		0.22±0.20		0.28				0.391
Amysat013
N	22	21		20		20		21		15		18		17		19.25±2.38		154				0.659
A	2	1		3		3		3		2		3		3		2.5±0.76		3				0.170192
Ap	2	No polymorphism		3		3		3		2		3		3		2.38±1.06		3
Rs	2	-		3		3		3		2		2.96		3		2.50±0.75		3				0.66±17
PIC	0.208	-		0.46		0.495		0.473		0.269		0.448		0.564		0.42±0.13		0.546
He	0.24	-		0.53		0.6		0.57		0.33		0.57		0.66		0.44±0.23		0.62
Ho	0	-		0		0		0		0		0		0		0		0
f	1*	-		1*		1*		1*		1*		1*		1*		0.88±0.35		1
Amysat015
N	22	21		20		20		21		15		18		17		19.25±2.38		154
A	2	3		7		6		5		3		4		4		4.25±1.67		11
Ap	2	3		7		6		5		3		4		4		4.25±1.67		11
Rs	2	2.64		6.1		5.62		4.89		2.93		3.96		3.97		4.01±1.45		5.04
PIC	0.208	0.166		0.737		0.71		0.685		0.414		0.583		0.625		0.52±23		0.667
He	0.24	0.18		0.8		0.77		0.75		0.54		0.66		0.71		0.58±0.24		0.71
Ho	0.18	0.19		0.15		0.25		0		0.07		0		0		0.10±0.10		0.11
f	0.25	-0.06		0.81*		0.68*		1*		0.88*		1*		1*		0.70±0.40		0.85
Amysat019
N	22	21		19		20		20		15		18		17		19±2.68		152
A	2	3		7		8		7		5		7		3		5.25±2.31		13
Ap	2	3		7		8		7		5		7		3		5.25±2.31		13
Rs	1.99	2.96		6.19		7.14		6		4.87		6.47		3		4.83±1.93		6.2
PIC	0.152	0.272		0.657		0.611		0.688		0.561		0.673		0.551		0.52±20		0.667
He	0.17	0.3		0.72		0.65		0.75		0.63		0.74		0.65		0.58±0.22		0.71
Ho	0.18	0.33		0.21		0.25		0.25		0.13		0.28		0		0.20±0.10		0.21
f	-0.08	-0.12		0.71*		0.62*		0.67*		0.79*		0.63*		1*		0.53±0.41		0.7
Amysat021
N	22	21		20		20		20		14		18		17		19±2.56		152
A	2	3		4		5		4		3		5		3		3.63±1.06		7
Ap	2	3		4		5		4		3		5		3		3.63±1.06		7
Rs	2	2.3		4		4.68		3.91		3		4.78		3		3.55±1.0		5.34
PIC	0.367	0.424		0.653		0.585		0.553		0.427		0.63		0.453		0.51±0.11		0.689
He	0.5	0.48		0.72		0.64		0.63		0.52		0.69		0.53		0.59±0.09		0.73
Ho	0.09	0.24		0.1		0.2		0.05		0.57		0.28		0		0.19±0.18		0.18
f	0.82*	0.51*		0.86*		0.70*		0.92*		-0.11*		0.61*		1*		0.66±0.35		0.77
Amysat023
N	22	21		20		20		21		15		18		16		19.13±2.53		153
A	13	11		11		15		13		8		12		11		11.75±2.05		33
Ap	13	11		11		15		13		8		12		11		11.75±2.05		33
Rs	10.3	9.45		9.82		12.82		10.75		7.79		11		10.47		10.30±1.43		12.9
PIC	0.835	0.833		0.841		0.877		0.837		0.7		0.863		0.845		0.83±0.05		0.896
He	0.87	0.87		0.88		0.91		0.87		0.76		0.9		0.89		0.87±0.05		0.91
Ho	0.73	0.86		0.6		0.85		0.71		0.93		0.83		0.94		0.81±0.12		0.8
f	0.17	0.02		0.32*		0.07		0.19		-0.23*		0.08		-0.06		0.07±0.17		0.12
Amysat025
N	22	21		16		20		20		15		18		17		18.63±2.50		149
A	6	4		5		5		6		3		7		6		5.25±1.28		10
Ap	6	4		5		5		6		3		7		6		5.25±1.28		10
Rs	5.5	3.67		4.99		4.91		5.37		3		6.95		5.94		5.04±1.24		6.84
PIC	0.651	0.571		0.616		0.64		0.625		0.523		0.801		0.673		0.64±0.08		0.755
He	0.71	0.65		0.68		0.7		0.7		0.63		0.85		0.73		0.70±0.07		0.78
Ho	0.27	0.14		0.06		0.1		0.15		0.27		0.39		0.12		0.19±0.11		0.19
f	0.62*	0.78*		0.91*		0.86*		0.79*		0.58*		0.55*		0.84*		0.74±0.14		0.76
Amysat026
N	22	21		20		20		20		15		18		17		19.13±2.30		153
A	6	6		6		5		5		3		6		7		5.5±1.20		11
Ap	6	6		6		5		5		3		6		7		5.5±1.20		11
Rs	5.23	5.3		5.4		4.91		4.7		3		5.73		6.44		5.09±1.0		5.56
PIC	0.638	0.685		0.676		0.704		0.67		0.556		0.712		0.61		0.66±0.05		0.692
He	0.7	0.75		0.74		0.77		0.74		0.65		0.77		0.67		0.72±0.04		0.74
Ho	0.82	0.52		0.65		0.8		0.75		0.67		0.78		0.65		0.70±0.1		0.71
f	-0.18	0.31		0.13		-0.05		-0.02		-0.02*		0		0.04		0.02±0.14		0.04
Amysat032
N	22	21		20		20		20		15		18		17		19.13±2.30		153
A	11	14		10		13		10		4		7		6		9.38±3.46		22
Ap	11	14		10		13		10		4		7		6		9.38±3.46		22
Rs	9.05	12.01		8.77		11.28		9.07		4		6.98		5.79		8.37±2.69		11.1
PIC	0.831	0.876		0.828		0.867		0.846		0.671		0.815		0.72		0.81±0.07		0.876
He	0.87	0.91		0.87		0.9		0.88		0.75		0.86		0.78		0.85±0.06		0.89
Ho	0.23	0.48		0.4		0.35		0.3		0.73		0.22		0.24		0.37±0.17		0.36
f	0.74*	0.48*		0.55*		0.62*		0.67*		0.02*		0.75*		0.71*		0.57±0.24		0.6
Amysat037
N	22	21		19		20		21		15		17		16		18.88±2.59		151
A	4	3		3		2		3		2		2		3		2.75±0.71		6
Ap	4	3		3		2		3		2		2		3		2.75±0.71		6
Rs	3.6	2.97		2.72		1.7		2.79		2		1.82		2.75		2.55±0.66		3.26
PIC	0.379	0.371		0.181		0.048		0.169		0.117		0.055		0.116		0.18±0.13		0.391
He	0.42	0.37		0.2		0.05		0.18		0.13		0.06		0.12		0.19±0.14		0.45
Ho	0.14	0.14		0.21		0.05		0.19		0		0.06		0.13		0.11±0.07		0.12
f	0.68*	0.62*		-0.07		0		-0.05		1*		0		-0.02		0.27±0.43		0.73
All Loci (Mean±SD)
N	22	21		19.4±1.26		20		20.5±0.53		14.9±0.32		17.9±0.32		16.7±0.48		19.05±0.19		152.4±1.50
A	5.5±3.95	5.1±4.15		5.9±2.88		6.6±4.24		6.2±3.16		3.7±1.77		5.7±2.83		5.3±2.63		5.5±2.91		13.1±8.74
Ap	5.5±3.95	5±4.27		5.9±2.88		6.6±4.24		6.2±3.16		3.7±1.77		5.7±2.83		5.3±2.63		5.49±2.93		13.1±8.74
Rs	4.71±3.02	4.56±3.47		5.37±2.46		5.96±3.55		5.57±2.53		3.65±1.70		5.43±2.62		5.09±2.45		5.04±2.48		6.44±3.17
PIC	0.47±0.26	0.49±26		0.60±22		0.58±26		0.60±20		0.47±0.18		0.58±26		0.58±19		0.55±0.20	#DIV/0!	0.66±17	#DIV/0!
He	0.51±0.26	0.48±0.31		0.65±0.22		0.63±0.27		0.66±0.20		0.54±0.19		0.64±0.27		0.64±0.20		0.59±0.21		0.70±0.16
Ho	0.30±0.27	0.32±0.25		0.27±0.22		0.32±0.29		0.27±0.27		0.37±0.34		0.30±0.30		0.25±0.32		0.30±0.26		0.30±0.26
f	0.43±0.40*	0.26±0.32*		0.53±0.39*		0.44±0.41*		0.56±0.40*		0.42±0.49*		0.50±0.38*		0.59±0.46*		0.47±0.30		0.58±0.32
