# Supplementary material for: Genetic analysis of Indian tasar silkmoth (Antheraea mylitta) populations
Source: Sci Rep. 2015 Oct 29;5:15728. doi: 10.1038/srep15728 (PMC4625160; doi:10.1038/srep15728)
Supplement: Supplementary Data 2 [file srep15728-s3.xls]

## Sheet: Bonferroni correction
Supplementary data 2 of 'Genetic analysis of Indian tasar silkmoth (Antheraea mylitta) populations'
by Saikat Chakraborty, M Muthulakshmi, Deena Vardhini, P Jayaprakash, J Nagaraju and K. P. Arunkumar
Table 1: Results of the exact test for HWE. The expectation of the p-value along with the sequential Bonferroni corrected alpha are shown. Significant and non significant results are indicated
Andhra Local	p-value	Corrected alpha		Bhandara	p-value	Corrected alpha		Raily	p-value	Corrected alpha		Modal	p-value	Corrected alpha		Sarihana	p-value	Corrected alpha		Sukinda	p-value	Corrected alpha		DabaBivoltine	p-value	Corrected alpha		DabaTrivoltine	p-value	Corrected alpha
Anysat025	0	0.005	sig	Anysat025	0	0.00555556	sig	Anysat013	0	0.005	sig	Anysat013	0	0.005	sig	Anysat013	0	0.005	sig	Anysat015	0	0.005	sig	Anysat013	0	0.005	sig	Anysat013	0	0.005	sig
Anysat032	0	0.00555556	sig	Anysat032	0	0.00625	sig	Anysat015	0	0.00555556	sig	Anysat015	0	0.00555556	sig	Anysat015	0	0.00555556	sig	Anysat019	0	0.00555556	sig	Anysat015	0	0.00555556	sig	Anysat015	0	0.00555556	sig
Anysat021	0.0001	0.00625	sig	Anysat021	0.0013	0.00714286	sig	Anysat019	0	0.00625	sig	Anysat019	0	0.00625	sig	Anysat021	0	0.00625	sig	Anysat013	0.0009	0.00625	sig	Anysat021	0	0.00625	sig	Anysat019	0	0.00625	sig
Anysat037	0.0001	0.00714286	sig	Anysat037	0.005	0.00833333	sig	Anysat021	0	0.00714286	sig	Anysat021	0	0.00714286	sig	Anysat025	0	0.00714286	sig	Anysat037	0.0346	0.00714286	non sig	Anysat025	0	0.00714286	sig	Anysat021	0	0.00714286	sig
Anysat013	0.0002	0.00833333	sig	Anysat026	0.0499	0.01	non sig	Anysat023	0	0.00833333	sig	Anysat025	0	0.00833333	sig	Anysat032	0	0.00833333	sig	Anysat025	0.0354	0.00833333	non sig	Anysat032	0	0.00833333	sig	Anysat025	0	0.00833333	sig
Anysat023	0.0152	0.01	non sig	Anysat001	0.4505	0.0125	non sig	Anysat025	0	0.01	sig	Anysat032	0	0.01	sig	Anysat019	0.0006	0.01	sig	Anysat021	0.0415	0.01	non sig	Anysat019	0.0024	0.01	sig	Anysat032	0	0.01	sig
Anysat001	0.2554	0.0125	non sig	Anysat023	0.5291	0.0166667	non sig	Anysat032	0	0.0125	sig	Anysat023	0.0388	0.0125	non sig	Anysat001	0.008	0.0125	sig	Anysat001	0.0465	0.0125	non sig	Anysat023	0.0238	0.0125	non sig	Anysat001	0.0416	0.0125	non sig
Anysat015	0.3226	0.0166667	non sig	Anysat015	1	0.025	non sig	Anysat026	0.1855	0.0166667	non sig	Anysat026	0.7064	0.0166667	non sig	Anysat023	0.0107	0.0166667	sig	Anysat032	0.0837	0.0166667	non sig	Anysat001	0.0673	0.0166667	non sig	Anysat023	0.2198	0.0166667	non sig
Anysat026	0.9747	0.025	non sig	Anysat019	1	0.05	non sig	Anysat001	0.5802	0.025	non sig	Anysat001	1	0.025	non sig	Anysat026	0.2932	0.025	non sig	Anysat026	0.1979	0.025	non sig	Anysat026	0.3668	0.025	non sig	Anysat026	0.5101	0.025	non sig
Anysat019	1	0.05	non sig	Anysat013	No polymorphism			Anysat037	1	0.05	non sig	Anysat037	1	0.05	non sig	Anysat037	1	0.05	non sig	Anysat023	0.9843	0.05	non sig	Anysat037	1	0.05	non sig	Anysat037	1	0.05	non sig

## Sheet: Summary result
Table 2: Summary of the test for HWE following sequential Bonferroni correction
Andhra Local		Bhandara		Raily		Modal		Sarihana		Sukinda		DabaBivoltine		DabaTrivoltine			In equilibirum
Anysat001	non sig	Anysat001	non sig	Anysat001	non sig	Anysat001	non sig	Anysat001	sig	Anysat001	non sig	Anysat001	non sig	Anysat001	non sig		7
Anysat013	sig	Anysat013	No test	Anysat013	sig	Anysat013	sig	Anysat013	sig	Anysat013	sig	Anysat013	sig	Anysat013	sig		0
Anysat015	non sig	Anysat015	non sig	Anysat015	sig	Anysat015	sig	Anysat015	sig	Anysat015	sig	Anysat015	sig	Anysat015	sig		2
Anysat019	non sig	Anysat019	non sig	Anysat019	sig	Anysat019	sig	Anysat019	sig	Anysat019	sig	Anysat019	sig	Anysat019	sig		2
Anysat021	sig	Anysat021	sig	Anysat021	sig	Anysat021	sig	Anysat021	sig	Anysat021	non sig	Anysat021	sig	Anysat021	sig		1
Anysat023	non sig	Anysat023	non sig	Anysat023	sig	Anysat023	non sig	Anysat023	sig	Anysat023	non sig	Anysat023	non sig	Anysat023	non sig		6
Anysat025	sig	Anysat025	sig	Anysat025	sig	Anysat025	sig	Anysat025	sig	Anysat025	non sig	Anysat025	sig	Anysat025	sig		1
Anysat026	non sig	Anysat026	non sig	Anysat026	non sig	Anysat026	non sig	Anysat026	non sig	Anysat026	non sig	Anysat026	non sig	Anysat026	non sig		8
Anysat032	sig	Anysat032	sig	Anysat032	sig	Anysat032	sig	Anysat032	sig	Anysat032	non sig	Anysat032	sig	Anysat032	sig		1
Anysat037	sig	Anysat037	sig	Anysat037	non sig	Anysat037	non sig	Anysat037	non sig	Anysat037	non sig	Anysat037	non sig	Anysat037	non sig		6
	5		5		3		4		2		7		4		4
Locus	In equilibrium
Anysat026	8
Anysat001	7
Anysat023	6
Anysat037	6
Anysat015	2
Anysat019	2
Anysat021	1
Anysat025	1
Anysat032	1
Anysat013	0
