# Supplementary material for: Genetic analysis of Indian tasar silkmoth (Antheraea mylitta) populations
Source: Sci Rep. 2015 Oct 29;5:15728. doi: 10.1038/srep15728 (PMC4625160; doi:10.1038/srep15728)
Supplement: Supplementary Data 3 [file srep15728-s4.xls]

## Sheet: Genpop_output
Supplementary data 3 of 'Genetic analysis of Indian tasar silkmoth (Antheraea mylitta) populations'
by Saikat Chakraborty, M Muthulakshmi, Deena Vardhini, P Jayaprakash, J Nagaraju and K. P. Arunkumar
Table 1: Raw output of the exact test for genotypic disequilibrium obtained using GENEPOP
Genepop	version	4.0.5.3,	Genotypic	linkage	disequilibrium
File:	Genpop_infile	(mylitta	population	study)
Number	of	populations	detected	:	8
Number	of	loci	detected	:	10
Markov	chain	parameters
	Dememorisation	:	10000
	Batches	:	20
	Iterations	per	batch	:	5000
Pop	Locus#1	Locus#2	P-Value	S.E.	Switches
----------	-------	-------	--------	--------	--------
AndhraLocal22	sat001	sat013	1	0	15212
AndhraLocal22	sat001	sat015	0.55556	0.012473	9293
AndhraLocal22	sat013	sat015	1	0	24730
AndhraLocal22	sat001	sat019	0.56359	0.006955	19217
AndhraLocal22	sat013	sat019	0.60533	0.001583	47021
AndhraLocal22	sat015	sat019	0.63196	0.002823	29927
AndhraLocal22	sat001	sat021	0.78008	0.008212	15426
AndhraLocal22	sat013	sat021	0.6516	0.003295	34839
AndhraLocal22	sat015	sat021	0.77837	0.003989	24721
AndhraLocal22	sat019	sat021	0.74521	0.002187	42292
AndhraLocal22	sat001	sat023	0.32108	0.039841	2324
AndhraLocal22	sat013	sat023	0.17856	0.009102	12822
AndhraLocal22	sat015	sat023	0.7795	0.011375	7171
AndhraLocal22	sat019	sat023	0.45275	0.010953	16533
AndhraLocal22	sat021	sat023	0.80719	0.012562	11296
AndhraLocal22	sat001	sat025	0.14424	0.020834	3804
AndhraLocal22	sat013	sat025	0.80358	0.005983	16525
AndhraLocal22	sat015	sat025	0.60881	0.013727	9610
AndhraLocal22	sat019	sat025	0.22189	0.005991	20738
AndhraLocal22	sat021	sat025	0.07593	0.006089	15856
AndhraLocal22	sat023	sat025	0.78139	0.031538	1796
AndhraLocal22	sat001	sat026	0.24667	0.021523	4924
AndhraLocal22	sat013	sat026	0.00368	0.000621	18928
AndhraLocal22	sat015	sat026	0.31939	0.008473	11724
AndhraLocal22	sat019	sat026	0.50363	0.00611	23352
AndhraLocal22	sat021	sat026	0.69678	0.008515	18636
AndhraLocal22	sat023	sat026	0.30726	0.039973	2468
AndhraLocal22	sat025	sat026	0.63401	0.019708	4596
AndhraLocal22	sat001	sat032	0.65564	0.022771	3335
AndhraLocal22	sat013	sat032	0.76905	0.005043	15659
AndhraLocal22	sat015	sat032	0.68104	0.011137	9178
AndhraLocal22	sat019	sat032	0.36949	0.009026	19598
AndhraLocal22	sat021	sat032	0.96536	0.003667	14812
AndhraLocal22	sat023	sat032	1	0	1426
AndhraLocal22	sat025	sat032	0.83444	0.024945	3073
AndhraLocal22	sat026	sat032	1	0	4033
AndhraLocal22	sat001	sat037	0.43585	0.022717	5039
AndhraLocal22	sat013	sat037	0.50079	0.005803	17797
AndhraLocal22	sat015	sat037	0.72503	0.007988	10876
AndhraLocal22	sat019	sat037	0.41375	0.006995	22603
AndhraLocal22	sat021	sat037	0.2283	0.006852	17711
AndhraLocal22	sat023	sat037	0.17986	0.022205	3251
AndhraLocal22	sat025	sat037	0.03156	0.006732	5177
AndhraLocal22	sat026	sat037	0.56738	0.00734	6668
AndhraLocal22	sat032	sat037	0.4046	0.014258	4668
Bhandara21	sat001	sat013	No	contingency	table
Bhandara21	sat001	sat015	1	0	15900
Bhandara21	sat013	sat015	No	contingency	table
Bhandara21	sat001	sat019	0.24898	0.003796	25515
Bhandara21	sat013	sat019	No	contingency	table
Bhandara21	sat015	sat019	0.58766	0.003445	22425
Bhandara21	sat001	sat021	0.18185	0.008102	15382
Bhandara21	sat013	sat021	No	contingency	table
Bhandara21	sat015	sat021	0.11136	0.0041	12126
Bhandara21	sat019	sat021	0.85954	0.004028	20781
Bhandara21	sat001	sat023	0.4599	0.012821	10228
Bhandara21	sat013	sat023	No	contingency	table
Bhandara21	sat015	sat023	0.8313	0.010718	7870
Bhandara21	sat019	sat023	0.06031	0.005508	12848
Bhandara21	sat021	sat023	0.58323	0.021552	5637
Bhandara21	sat001	sat025	0.89136	0.005409	13546
Bhandara21	sat013	sat025	No	contingency	table
Bhandara21	sat015	sat025	0.93409	0.003925	10707
Bhandara21	sat019	sat025	0.10787	0.006366	17909
Bhandara21	sat021	sat025	0.1822	0.011951	9190
Bhandara21	sat023	sat025	0.1363	0.016851	4788
Bhandara21	sat001	sat026	0.70431	0.010239	11055
Bhandara21	sat013	sat026	No	contingency	table
Bhandara21	sat015	sat026	0.5487	0.01351	8282
Bhandara21	sat019	sat026	0.57386	0.012177	13948
Bhandara21	sat021	sat026	0.79288	0.018877	6394
Bhandara21	sat023	sat026	0.30195	0.027354	2471
Bhandara21	sat025	sat026	0.21329	0.020967	5380
Bhandara21	sat001	sat032	0.52642	0.017465	8121
Bhandara21	sat013	sat032	No	contingency	table
Bhandara21	sat015	sat032	0.97896	0.003821	5949
Bhandara21	sat019	sat032	0.41617	0.021667	9623
Bhandara21	sat021	sat032	0.16697	0.022658	3841
Bhandara21	sat023	sat032	1	0	965
Bhandara21	sat025	sat032	0.05913	0.016343	3211
Bhandara21	sat026	sat032	0.46414	0.043416	1377
Bhandara21	sat001	sat037	0.8433	0.003395	23870
Bhandara21	sat013	sat037	No	contingency	table
Bhandara21	sat015	sat037	0.0506	0.003011	20092
Bhandara21	sat019	sat037	0.48698	0.004531	33977
Bhandara21	sat021	sat037	0.61771	0.007149	18892
Bhandara21	sat023	sat037	0.97442	0.003276	11467
Bhandara21	sat025	sat037	0.12801	0.005648	15970
Bhandara21	sat026	sat037	0.58169	0.012306	12389
Bhandara21	sat032	sat037	0.51753	0.02023	8669
Raily20	sat001	sat013	0.65558	0.006497	19751
Raily20	sat001	sat015	0.27453	0.010331	10231
Raily20	sat013	sat015	0.1941	0.008223	18672
Raily20	sat001	sat019	0.91743	0.007724	7336
Raily20	sat013	sat019	0.42294	0.011681	13236
Raily20	sat015	sat019	0.11831	0.016478	4759
Raily20	sat001	sat021	0.75101	0.007055	14667
Raily20	sat013	sat021	0.9783	0.001179	27132
Raily20	sat015	sat021	0.65819	0.010008	12134
Raily20	sat019	sat021	0.86519	0.010346	7965
Raily20	sat001	sat023	0.13505	0.017114	5830
Raily20	sat013	sat023	0.39309	0.011457	11082
Raily20	sat015	sat023	0.33565	0.028897	3211
Raily20	sat019	sat023	0.87675	0.021869	1994
Raily20	sat021	sat023	0.58029	0.02473	5735
Raily20	sat001	sat025	0.77975	0.00691	13806
Raily20	sat013	sat025	0.67481	0.00739	16641
Raily20	sat015	sat025	0.5332	0.014994	10381
Raily20	sat019	sat025	0.89574	0.008215	4212
Raily20	sat021	sat025	0.39165	0.017982	9735
Raily20	sat023	sat025	0.11423	0.020784	3341
Raily20	sat001	sat026	0.76697	0.011366	8232
Raily20	sat013	sat026	0.85715	0.006524	15096
Raily20	sat015	sat026	0.67258	0.02205	5440
Raily20	sat019	sat026	0.32507	0.019197	3815
Raily20	sat021	sat026	0.52715	0.015404	9072
Raily20	sat023	sat026	0.27692	0.040711	2129
Raily20	sat025	sat026	0.14166	0.018381	5146
Raily20	sat001	sat032	0.74936	0.014681	6455
Raily20	sat013	sat032	0.05361	0.005822	12580
Raily20	sat015	sat032	0.9221	0.016049	3891
Raily20	sat019	sat032	0.7226	0.032412	2437
Raily20	sat021	sat032	0.45145	0.017694	6861
Raily20	sat023	sat032	0.10406	0.029363	1268
Raily20	sat025	sat032	0.45969	0.032636	3711
Raily20	sat026	sat032	0.42926	0.035715	2628
Raily20	sat001	sat037	0.59521	0.006412	12630
Raily20	sat013	sat037	0.78501	0.00372	20152
Raily20	sat015	sat037	0.9238	0.004567	11044
Raily20	sat019	sat037	0.16783	0.011428	8247
Raily20	sat021	sat037	0.10984	0.004368	16922
Raily20	sat023	sat037	0.2253	0.015355	7244
Raily20	sat025	sat037	0.6545	0.009977	11530
Raily20	sat026	sat037	0.64974	0.013654	9109
Raily20	sat032	sat037	0.40852	0.013209	8179
Modal20	sat001	sat013	0.68221	0.004891	22612
Modal20	sat001	sat015	0.10688	0.008778	7862
Modal20	sat013	sat015	0.03451	0.003012	17378
Modal20	sat001	sat019	0.89752	0.009529	6145
Modal20	sat013	sat019	0.38223	0.011319	14426
Modal20	sat015	sat019	0.81978	0.024546	3462
Modal20	sat001	sat021	0.24289	0.00871	13601
Modal20	sat013	sat021	0.70931	0.006525	25734
Modal20	sat015	sat021	0.78799	0.011791	9135
Modal20	sat019	sat021	0.89367	0.00997	6869
Modal20	sat001	sat023	0.59148	0.02197	4465
Modal20	sat013	sat023	0.918	0.007202	11010
Modal20	sat015	sat023	0.06861	0.01787	1892
Modal20	sat019	sat023	1	0	1500
Modal20	sat021	sat023	1	0	4301
Modal20	sat001	sat025	0.15658	0.009057	7963
Modal20	sat013	sat025	0.92585	0.002982	17048
Modal20	sat015	sat025	0.60632	0.017054	4864
Modal20	sat019	sat025	0.15789	0.025919	3654
Modal20	sat021	sat025	0.99751	0.000866	9209
Modal20	sat023	sat025	0.17964	0.031125	2119
Modal20	sat001	sat026	0.4326	0.013109	8701
Modal20	sat013	sat026	0.25215	0.007248	18429
Modal20	sat015	sat026	0.01655	0.005146	5234
Modal20	sat019	sat026	0.10806	0.013965	3815
Modal20	sat021	sat026	0.09021	0.009987	9980
Modal20	sat023	sat026	0.02674	0.011731	1965
Modal20	sat025	sat026	0.00961	0.002884	5267
Modal20	sat001	sat032	0.90961	0.012419	5068
Modal20	sat013	sat032	0.35584	0.010638	12187
Modal20	sat015	sat032	0.58133	0.036999	2160
Modal20	sat019	sat032	0.88499	0.024334	1712
Modal20	sat021	sat032	0.8287	0.022983	4978
Modal20	sat023	sat032	1	0	634
Modal20	sat025	sat032	0.8565	0.020473	2422
Modal20	sat026	sat032	0.16065	0.026063	2331
Modal20	sat001	sat037	0.30149	0.005886	8426
Modal20	sat013	sat037	1	0	21811
Modal20	sat015	sat037	0.19505	0.005506	7044
Modal20	sat019	sat037	1	0	5402
Modal20	sat021	sat037	0.34775	0.006634	11496
Modal20	sat023	sat037	0.77409	0.009791	5167
Modal20	sat025	sat037	1	0	6514
Modal20	sat026	sat037	1	0	7711
Modal20	sat032	sat037	0.86787	0.007705	5243
Sarihana21	sat001	sat013	0.97968	0.002057	14787
Sarihana21	sat001	sat015	0.43647	0.011989	8265
Sarihana21	sat013	sat015	0.70156	0.006923	24916
Sarihana21	sat001	sat019	0.55764	0.017808	5266
Sarihana21	sat013	sat019	0.4309	0.009401	18577
Sarihana21	sat015	sat019	0.09202	0.007253	15577
Sarihana21	sat001	sat021	0.40505	0.015991	6521
Sarihana21	sat013	sat021	0.66128	0.00575	20316
Sarihana21	sat015	sat021	0.82066	0.0071	12846
Sarihana21	sat019	sat021	0.19197	0.011424	8599
Sarihana21	sat001	sat023	0.46554	0.044512	2029
Sarihana21	sat013	sat023	0.6651	0.015266	10727
Sarihana21	sat015	sat023	1	0	4736
Sarihana21	sat019	sat023	1	0	2416
Sarihana21	sat021	sat023	0.89753	0.012269	4059
Sarihana21	sat001	sat025	0.65325	0.019331	4952
Sarihana21	sat013	sat025	0.21886	0.009066	16310
Sarihana21	sat015	sat025	0.99865	0.000493	8474
Sarihana21	sat019	sat025	0.88804	0.009179	5832
Sarihana21	sat021	sat025	0.44525	0.010717	6728
Sarihana21	sat023	sat025	0.01096	0.00497	2281
Sarihana21	sat001	sat026	0.90464	0.01574	4470
Sarihana21	sat013	sat026	0.28743	0.007401	17303
Sarihana21	sat015	sat026	0.31927	0.010044	14163
Sarihana21	sat019	sat026	0.61772	0.01829	5962
Sarihana21	sat021	sat026	0.85457	0.009404	7406
Sarihana21	sat023	sat026	0.37869	0.03753	1960
Sarihana21	sat025	sat026	0.94429	0.009238	4656
Sarihana21	sat001	sat032	0.98508	0.004767	2825
Sarihana21	sat013	sat032	0.00268	0.002182	13031
Sarihana21	sat015	sat032	0.93515	0.006125	9760
Sarihana21	sat019	sat032	0.34533	0.029928	3562
Sarihana21	sat021	sat032	1	0	4973
Sarihana21	sat023	sat032	1	0	835
Sarihana21	sat025	sat032	0.43762	0.024093	2886
Sarihana21	sat026	sat032	0.65556	0.042551	2927
Sarihana21	sat001	sat037	0.72863	0.014149	8382
Sarihana21	sat013	sat037	0.07512	0.002748	24777
Sarihana21	sat015	sat037	0.92445	0.003336	16494
Sarihana21	sat019	sat037	0.64073	0.010451	11561
Sarihana21	sat021	sat037	0.04578	0.003327	12667
Sarihana21	sat023	sat037	0.43504	0.018926	6208
Sarihana21	sat025	sat037	0.64042	0.008724	9581
Sarihana21	sat026	sat037	0.40901	0.009181	10176
Sarihana21	sat032	sat037	0.56253	0.010248	7718
Sukinda15	sat001	sat013	0.61138	0.00496	28790
Sukinda15	sat001	sat015	1	0	20398
Sukinda15	sat013	sat015	1	0	31202
Sukinda15	sat001	sat019	0.0662	0.004205	12614
Sukinda15	sat013	sat019	0.70697	0.005019	24087
Sukinda15	sat015	sat019	0.06897	0.004156	16930
Sukinda15	sat001	sat021	0.10934	0.003065	27348
Sukinda15	sat013	sat021	1	0	30946
Sukinda15	sat015	sat021	1	0	25100
Sukinda15	sat019	sat021	0.38716	0.006583	19596
Sukinda15	sat001	sat023	0.348	0.012252	9975
Sukinda15	sat013	sat023	0.37828	0.008189	21265
Sukinda15	sat015	sat023	0.85857	0.005036	14304
Sukinda15	sat019	sat023	0.12129	0.010422	7163
Sukinda15	sat021	sat023	0.04842	0.003578	12956
Sukinda15	sat001	sat025	0.81242	0.007145	18636
Sukinda15	sat013	sat025	0.20248	0.003058	31673
Sukinda15	sat015	sat025	0.2006	0.003571	23157
Sukinda15	sat019	sat025	0.81727	0.006448	14455
Sukinda15	sat021	sat025	0.56536	0.006748	22995
Sukinda15	sat023	sat025	0.0104	0.002471	11556
Sukinda15	sat001	sat026	0.16595	0.004086	21524
Sukinda15	sat013	sat026	1	0	38328
Sukinda15	sat015	sat026	0.66934	0.004567	25043
Sukinda15	sat019	sat026	0.02947	0.002588	17075
Sukinda15	sat021	sat026	0.01497	0.000984	20528
Sukinda15	sat023	sat026	0.00061	0.000365	14091
Sukinda15	sat025	sat026	0.01477	0.001446	24164
Sukinda15	sat001	sat032	0.30567	0.009392	18501
Sukinda15	sat013	sat032	0.81568	0.003343	34872
Sukinda15	sat015	sat032	0.84896	0.003185	22548
Sukinda15	sat019	sat032	0.06629	0.00475	13770
Sukinda15	sat021	sat032	0.04882	0.002905	19321
Sukinda15	sat023	sat032	0	0	11367
Sukinda15	sat025	sat032	0.00978	0.00128	20815
Sukinda15	sat026	sat032	0	0	24738
Sukinda15	sat001	sat037	1	0	12079
Sukinda15	sat013	sat037	0.20044	0.001789	20190
Sukinda15	sat015	sat037	0.46662	0.004794	17686
Sukinda15	sat019	sat037	1	0	9477
Sukinda15	sat021	sat037	1	0	16533
Sukinda15	sat023	sat037	0.47485	0.007862	8173
Sukinda15	sat025	sat037	0.2628	0.004605	15557
Sukinda15	sat026	sat037	1	0	15604
Sukinda15	sat032	sat037	0.26108	0.004072	14321
DabaBivoltine1	sat001	sat013	0.37509	0.008565	15157
DabaBivoltine1	sat001	sat015	0.92979	0.003495	11731
DabaBivoltine1	sat013	sat015	0.73671	0.006077	22658
DabaBivoltine1	sat001	sat019	0.30877	0.010277	8386
DabaBivoltine1	sat013	sat019	0.50965	0.008076	18338
DabaBivoltine1	sat015	sat019	0.9613	0.00222	15150
DabaBivoltine1	sat001	sat021	0.63071	0.010902	6400
DabaBivoltine1	sat013	sat021	0.3237	0.006149	15769
DabaBivoltine1	sat015	sat021	0.80087	0.008161	12142
DabaBivoltine1	sat019	sat021	0.81437	0.012502	7975
DabaBivoltine1	sat001	sat023	0.45991	0.023512	3733
DabaBivoltine1	sat013	sat023	0.08319	0.008429	10455
DabaBivoltine1	sat015	sat023	0.85811	0.012072	6590
DabaBivoltine1	sat019	sat023	1	0	3335
DabaBivoltine1	sat021	sat023	0.52716	0.046237	2407
DabaBivoltine1	sat001	sat025	0.38501	0.016685	4711
DabaBivoltine1	sat013	sat025	0.89807	0.005876	12629
DabaBivoltine1	sat015	sat025	0.33762	0.01882	8576
DabaBivoltine1	sat019	sat025	0.90402	0.010506	5090
DabaBivoltine1	sat021	sat025	0.56565	0.028991	3661
DabaBivoltine1	sat023	sat025	0.20504	0.045905	1123
DabaBivoltine1	sat001	sat026	0.21125	0.017511	5369
DabaBivoltine1	sat013	sat026	0.10007	0.006624	13835
DabaBivoltine1	sat015	sat026	0.99796	0.00074	10247
DabaBivoltine1	sat019	sat026	0.50705	0.020176	6335
DabaBivoltine1	sat021	sat026	0.83398	0.017787	4829
DabaBivoltine1	sat023	sat026	0.01305	0.010051	1632
DabaBivoltine1	sat025	sat026	0.07444	0.018979	2711
DabaBivoltine1	sat001	sat032	0.23435	0.019845	5098
DabaBivoltine1	sat013	sat032	0.17031	0.008036	12988
DabaBivoltine1	sat015	sat032	0.78016	0.010035	9474
DabaBivoltine1	sat019	sat032	1	0	5607
DabaBivoltine1	sat021	sat032	0.67241	0.023431	4273
DabaBivoltine1	sat023	sat032	0.26046	0.04585	1323
DabaBivoltine1	sat025	sat032	0.11935	0.018945	2333
DabaBivoltine1	sat026	sat032	0.78789	0.029364	3129
DabaBivoltine1	sat001	sat037	0.23307	0.004913	6692
DabaBivoltine1	sat013	sat037	1	0	19592
DabaBivoltine1	sat015	sat037	0.23399	0.003843	13562
DabaBivoltine1	sat019	sat037	0.05711	0.001834	10994
DabaBivoltine1	sat021	sat037	1	0	8467
DabaBivoltine1	sat023	sat037	0.71255	0.00993	5969
DabaBivoltine1	sat025	sat037	0.35379	0.007227	7097
DabaBivoltine1	sat026	sat037	0.29337	0.005976	7026
DabaBivoltine1	sat032	sat037	0.76273	0.006802	6754
DabaTrivoltine	sat001	sat013	0.43929	0.009207	18788
DabaTrivoltine	sat001	sat015	0.14456	0.004821	12256
DabaTrivoltine	sat013	sat015	0.48647	0.003322	32926
DabaTrivoltine	sat001	sat019	0.35735	0.009328	19155
DabaTrivoltine	sat013	sat019	0.55287	0.005174	44714
DabaTrivoltine	sat015	sat019	0.25279	0.004719	32120
DabaTrivoltine	sat001	sat021	0.0434	0.00468	13545
DabaTrivoltine	sat013	sat021	0.01355	0.001096	38539
DabaTrivoltine	sat015	sat021	0.53334	0.008403	26021
DabaTrivoltine	sat019	sat021	0.25341	0.005072	37127
DabaTrivoltine	sat001	sat023	0.56701	0.027508	2706
DabaTrivoltine	sat013	sat023	0.52188	0.010264	13336
DabaTrivoltine	sat015	sat023	1	0	7830
DabaTrivoltine	sat019	sat023	0.48264	0.009832	13621
DabaTrivoltine	sat021	sat023	0.18149	0.013468	9868
DabaTrivoltine	sat001	sat025	0.9469	0.010464	3991
DabaTrivoltine	sat013	sat025	0.88442	0.005448	17668
DabaTrivoltine	sat015	sat025	0.95685	0.003748	10416
DabaTrivoltine	sat019	sat025	0.77527	0.008999	16806
DabaTrivoltine	sat021	sat025	0.14168	0.006462	13159
DabaTrivoltine	sat023	sat025	0.7022	0.02866	2673
DabaTrivoltine	sat001	sat026	0.48065	0.024102	5162
DabaTrivoltine	sat013	sat026	0.33443	0.008663	19588
DabaTrivoltine	sat015	sat026	0.28697	0.010378	11842
DabaTrivoltine	sat019	sat026	0.74843	0.00503	18893
DabaTrivoltine	sat021	sat026	0.86978	0.006327	14558
DabaTrivoltine	sat023	sat026	0.14181	0.018717	2913
DabaTrivoltine	sat025	sat026	0.11789	0.010754	4199
DabaTrivoltine	sat001	sat032	0.74025	0.017508	4778
DabaTrivoltine	sat013	sat032	0.78458	0.008484	19434
DabaTrivoltine	sat015	sat032	0.58505	0.010697	11820
DabaTrivoltine	sat019	sat032	0.14022	0.007462	19148
DabaTrivoltine	sat021	sat032	0.80795	0.0077	14851
DabaTrivoltine	sat023	sat032	0.00248	0.001812	2415
DabaTrivoltine	sat025	sat032	0.29593	0.024852	4005
DabaTrivoltine	sat026	sat032	0.32113	0.01882	4928
DabaTrivoltine	sat001	sat037	0.28745	0.008765	6236
DabaTrivoltine	sat013	sat037	0.42847	0.005568	18799
DabaTrivoltine	sat015	sat037	0.82787	0.00496	11835
DabaTrivoltine	sat019	sat037	0.35283	0.005415	20352
DabaTrivoltine	sat021	sat037	0.26465	0.005688	12511
DabaTrivoltine	sat023	sat037	0.29191	0.018027	4526
DabaTrivoltine	sat025	sat037	1	0	5399
DabaTrivoltine	sat026	sat037	0.77925	0.009376	5873
DabaTrivoltine	sat032	sat037	1	0	5774
P-value	for	each	locus	pair	across	all	populations
(Fisher's	method)
-----------------------------------------------------
Locus	pair	Chi2	df	P-Value
--------------------	--------	---	--------
sat001	&	sat013	6.24081	14	0.960052
sat001	&	sat015	13.9048	16	0.605804
sat013	&	sat015	12.773	14	0.544474
sat001	&	sat019	15.3228	16	0.501132
sat013	&	sat019	9.5591	14	0.793656
sat015	&	sat019	19.5964	16	0.238951
sat001	&	sat021	20.7393	16	0.18875
sat013	&	sat021	13.2732	14	0.505132
sat015	&	sat021	8.30074	16	0.939405
sat019	&	sat021	9.76018	16	0.878848
sat001	&	sat023	15.2085	16	0.509422
sat013	&	sat023	14.518	14	0.411876
sat015	&	sat023	9.02076	16	0.912556
sat019	&	sat023	13.1405	16	0.662457
sat021	&	sat023	13.5607	16	0.631404
sat001	&	sat025	11.5937	16	0.771446
sat013	&	sat025	8.07163	14	0.885561
sat015	&	sat025	8.86275	16	0.918958
sat019	&	sat025	12.7287	16	0.692483
sat021	&	sat025	18.2477	16	0.309593
sat023	&	sat025	34.2869	16	0.004969
sat001	&	sat026	14.0742	16	0.593185
sat013	&	sat026	23.5614	14	0.051726
sat015	&	sat026	18.0663	16	0.320029
sat019	&	sat026	19.1302	16	0.26197
sat021	&	sat026	16.6384	16	0.409363
sat023	&	sat026	43.897	16	0.000204
sat025	&	sat026	35.2166	16	0.003712
sat001	&	sat032	8.79813	16	0.921493
sat013	&	sat032	24.7206	14	0.037428
sat015	&	sat032	4.08809	16	0.998743
sat019	&	sat032	16.1218	16	0.444495
sat021	&	sat032	12.8763	16	0.681781
sat023	&	sat032	Infinity	16	Highly	sign.
sat025	&	sat032	25.4765	16	0.061853
sat026	&	sat032	Infinity	16	Highly	sign.
sat001	&	sat037	11.4769	16	0.779135
sat013	&	sat037	11.9541	14	0.609986
sat015	&	sat037	15.0026	16	0.524451
sat019	&	sat037	15.473	16	0.490303
sat021	&	sat037	19.2742	16	0.254702
sat023	&	sat037	13.2703	16	0.652898
sat025	&	sat037	17.5129	16	0.353182
sat026	&	sat037	7.81897	16	0.954074
sat032	&	sat037	9.57912	16	0.887664
Normal	ending.

## Sheet: Bonferroni
Table: P-value along with the Bonferroni corrected alpha is shown for each locus pair for each population. Loci pairs showing significant LD are highlighted.																			Table 2: Results of Bonferroni correction of the p-values. The significant values have been highlighted.
Pop	Locus pair	P-Value	Corrected alpha		Pop	Locus pair	P-Value	Corrected alpha		Pop	Locus pair	P-Value	Corrected alpha		Pop	Locus pair	P-Value	Corrected alpha		Pop	Locus pair	P-Value	Corrected alpha		Pop	Locus pair	P-Value	Corrected alpha		Pop	Locus pair	P-Value	Corrected alpha		Pop	Locus pair	P-Value	Corrected alpha
AndhraLocal22	sat013 & sat026	0.00368	0.00111111	non sig	Bhandara21	sat015 & sat037	0.0506	0.00138889	non sig	Raily20	sat013 & sat032	0.05361	0.00111111	non sig	Modal20	sat025 & sat026	0.00961	0.00111111	non sig	Sarihana21	sat013 & sat032	0.00268	0.00111111	non sig	Sukinda15	sat023 & sat032	0	0.00111111	sig	DabaBivoltine1	sat023 & sat026	0.01305	0.00111111	non sig	DabaTrivoltine	sat023 & sat032	0.00248	0.00111111	non sig		No. of significant results	3
AndhraLocal22	sat025 & sat037	0.03156	0.00113636	non sig	Bhandara21	sat025 & sat032	0.05913	0.00142857	non sig	Raily20	sat023 & sat032	0.10406	0.00113636	non sig	Modal20	sat015 & sat026	0.01655	0.00113636	non sig	Sarihana21	sat023 & sat025	0.01096	0.00113636	non sig	Sukinda15	sat026 & sat032	0	0.00113636	sig	DabaBivoltine1	sat019 & sat037	0.05711	0.00113636	non sig	DabaTrivoltine	sat013 & sat021	0.01355	0.00113636	non sig		No. of non significant results	348
AndhraLocal22	sat021 & sat025	0.07593	0.00116279	non sig	Bhandara21	sat019 & sat023	0.06031	0.00147059	non sig	Raily20	sat021 & sat037	0.10984	0.00116279	non sig	Modal20	sat023 & sat026	0.02674	0.00116279	non sig	Sarihana21	sat021 & sat037	0.04578	0.00116279	non sig	Sukinda15	sat023 & sat026	0.00061	0.00116279	sig	DabaBivoltine1	sat025 & sat026	0.07444	0.00116279	non sig	DabaTrivoltine	sat001 & sat021	0.0434	0.00116279	non sig		Total	351		45	36
AndhraLocal22	sat001 & sat025	0.14424	0.00119048	non sig	Bhandara21	sat019 & sat025	0.10787	0.00151515	non sig	Raily20	sat023 & sat025	0.11423	0.00119048	non sig	Modal20	sat013 & sat015	0.03451	0.00119048	non sig	Sarihana21	sat013 & sat037	0.07512	0.00119048	non sig	Sukinda15	sat025 & sat032	0.00978	0.00119048	non sig	DabaBivoltine1	sat013 & sat023	0.08319	0.00119048	non sig	DabaTrivoltine	sat025 & sat026	0.11789	0.00119048	non sig					351
AndhraLocal22	sat013 & sat023	0.17856	0.00121951	non sig	Bhandara21	sat015 & sat021	0.11136	0.0015625	non sig	Raily20	sat015 & sat019	0.11831	0.00121951	non sig	Modal20	sat015 & sat023	0.06861	0.00121951	non sig	Sarihana21	sat015 & sat019	0.09202	0.00121951	non sig	Sukinda15	sat023 & sat025	0.0104	0.00121951	non sig	DabaBivoltine1	sat013 & sat026	0.10007	0.00121951	non sig	DabaTrivoltine	sat019 & sat032	0.14022	0.00121951	non sig
AndhraLocal22	sat023 & sat037	0.17986	0.00125	non sig	Bhandara21	sat025 & sat037	0.12801	0.0016129	non sig	Raily20	sat001 & sat023	0.13505	0.00125	non sig	Modal20	sat021 & sat026	0.09021	0.00125	non sig	Sarihana21	sat019 & sat021	0.19197	0.00125	non sig	Sukinda15	sat025 & sat026	0.01477	0.00125	non sig	DabaBivoltine1	sat025 & sat032	0.11935	0.00125	non sig	DabaTrivoltine	sat021 & sat025	0.14168	0.00125	non sig
AndhraLocal22	sat019 & sat025	0.22189	0.00128205	non sig	Bhandara21	sat023 & sat025	0.1363	0.00166667	non sig	Raily20	sat025 & sat026	0.14166	0.00128205	non sig	Modal20	sat001 & sat015	0.10688	0.00128205	non sig	Sarihana21	sat013 & sat025	0.21886	0.00128205	non sig	Sukinda15	sat021 & sat026	0.01497	0.00128205	non sig	DabaBivoltine1	sat013 & sat032	0.17031	0.00128205	non sig	DabaTrivoltine	sat023 & sat026	0.14181	0.00128205	non sig
AndhraLocal22	sat021 & sat037	0.2283	0.00131579	non sig	Bhandara21	sat021 & sat032	0.16697	0.00172414	non sig	Raily20	sat019 & sat037	0.16783	0.00131579	non sig	Modal20	sat019 & sat026	0.10806	0.00131579	non sig	Sarihana21	sat013 & sat026	0.28743	0.00131579	non sig	Sukinda15	sat019 & sat026	0.02947	0.00131579	non sig	DabaBivoltine1	sat023 & sat025	0.20504	0.00131579	non sig	DabaTrivoltine	sat001 & sat015	0.14456	0.00131579	non sig
AndhraLocal22	sat001 & sat026	0.24667	0.00135135	non sig	Bhandara21	sat001 & sat021	0.18185	0.00178571	non sig	Raily20	sat013 & sat015	0.1941	0.00135135	non sig	Modal20	sat001 & sat025	0.15658	0.00135135	non sig	Sarihana21	sat015 & sat026	0.31927	0.00135135	non sig	Sukinda15	sat021 & sat023	0.04842	0.00135135	non sig	DabaBivoltine1	sat001 & sat026	0.21125	0.00135135	non sig	DabaTrivoltine	sat021 & sat023	0.18149	0.00135135	non sig
AndhraLocal22	sat023 & sat026	0.30726	0.00138889	non sig	Bhandara21	sat021 & sat025	0.1822	0.00185185	non sig	Raily20	sat023 & sat037	0.2253	0.00138889	non sig	Modal20	sat019 & sat025	0.15789	0.00138889	non sig	Sarihana21	sat019 & sat032	0.34533	0.00138889	non sig	Sukinda15	sat021 & sat032	0.04882	0.00138889	non sig	DabaBivoltine1	sat001 & sat037	0.23307	0.00138889	non sig	DabaTrivoltine	sat015 & sat019	0.25279	0.00138889	non sig
AndhraLocal22	sat015 & sat026	0.31939	0.00142857	non sig	Bhandara21	sat025 & sat026	0.21329	0.00192308	non sig	Raily20	sat001 & sat015	0.27453	0.00142857	non sig	Modal20	sat026 & sat032	0.16065	0.00142857	non sig	Sarihana21	sat023 & sat026	0.37869	0.00142857	non sig	Sukinda15	sat001 & sat019	0.0662	0.00142857	non sig	DabaBivoltine1	sat015 & sat037	0.23399	0.00142857	non sig	DabaTrivoltine	sat019 & sat021	0.25341	0.00142857	non sig
AndhraLocal22	sat001 & sat023	0.32108	0.00147059	non sig	Bhandara21	sat001 & sat019	0.24898	0.002	non sig	Raily20	sat023 & sat026	0.27692	0.00147059	non sig	Modal20	sat023 & sat025	0.17964	0.00147059	non sig	Sarihana21	sat001 & sat021	0.40505	0.00147059	non sig	Sukinda15	sat019 & sat032	0.06629	0.00147059	non sig	DabaBivoltine1	sat001 & sat032	0.23435	0.00147059	non sig	DabaTrivoltine	sat021 & sat037	0.26465	0.00147059	non sig
AndhraLocal22	sat019 & sat032	0.36949	0.00151515	non sig	Bhandara21	sat023 & sat026	0.30195	0.00208333	non sig	Raily20	sat019 & sat026	0.32507	0.00151515	non sig	Modal20	sat015 & sat037	0.19505	0.00151515	non sig	Sarihana21	sat026 & sat037	0.40901	0.00151515	non sig	Sukinda15	sat015 & sat019	0.06897	0.00151515	non sig	DabaBivoltine1	sat023 & sat032	0.26046	0.00151515	non sig	DabaTrivoltine	sat015 & sat026	0.28697	0.00151515	non sig
AndhraLocal22	sat032 & sat037	0.4046	0.0015625	non sig	Bhandara21	sat019 & sat032	0.41617	0.00217391	non sig	Raily20	sat015 & sat023	0.33565	0.0015625	non sig	Modal20	sat001 & sat021	0.24289	0.0015625	non sig	Sarihana21	sat013 & sat019	0.4309	0.0015625	non sig	Sukinda15	sat001 & sat021	0.10934	0.0015625	non sig	DabaBivoltine1	sat026 & sat037	0.29337	0.0015625	non sig	DabaTrivoltine	sat001 & sat037	0.28745	0.0015625	non sig
AndhraLocal22	sat019 & sat037	0.41375	0.0016129	non sig	Bhandara21	sat001 & sat023	0.4599	0.00227273	non sig	Raily20	sat021 & sat025	0.39165	0.0016129	non sig	Modal20	sat013 & sat026	0.25215	0.0016129	non sig	Sarihana21	sat023 & sat037	0.43504	0.0016129	non sig	Sukinda15	sat019 & sat023	0.12129	0.0016129	non sig	DabaBivoltine1	sat001 & sat019	0.30877	0.0016129	non sig	DabaTrivoltine	sat023 & sat037	0.29191	0.0016129	non sig
AndhraLocal22	sat001 & sat037	0.43585	0.00166667	non sig	Bhandara21	sat026 & sat032	0.46414	0.00238095	non sig	Raily20	sat013 & sat023	0.39309	0.00166667	non sig	Modal20	sat001 & sat037	0.30149	0.00166667	non sig	Sarihana21	sat001 & sat015	0.43647	0.00166667	non sig	Sukinda15	sat001 & sat026	0.16595	0.00166667	non sig	DabaBivoltine1	sat013 & sat021	0.3237	0.00166667	non sig	DabaTrivoltine	sat025 & sat032	0.29593	0.00166667	non sig
AndhraLocal22	sat019 & sat023	0.45275	0.00172414	non sig	Bhandara21	sat019 & sat037	0.48698	0.0025	non sig	Raily20	sat032 & sat037	0.40852	0.00172414	non sig	Modal20	sat021 & sat037	0.34775	0.00172414	non sig	Sarihana21	sat025 & sat032	0.43762	0.00172414	non sig	Sukinda15	sat013 & sat037	0.20044	0.00172414	non sig	DabaBivoltine1	sat015 & sat025	0.33762	0.00172414	non sig	DabaTrivoltine	sat026 & sat032	0.32113	0.00172414	non sig
AndhraLocal22	sat013 & sat037	0.50079	0.00178571	non sig	Bhandara21	sat032 & sat037	0.51753	0.00263158	non sig	Raily20	sat013 & sat019	0.42294	0.00178571	non sig	Modal20	sat013 & sat032	0.35584	0.00178571	non sig	Sarihana21	sat021 & sat025	0.44525	0.00178571	non sig	Sukinda15	sat015 & sat025	0.2006	0.00178571	non sig	DabaBivoltine1	sat025 & sat037	0.35379	0.00178571	non sig	DabaTrivoltine	sat013 & sat026	0.33443	0.00178571	non sig
AndhraLocal22	sat019 & sat026	0.50363	0.00185185	non sig	Bhandara21	sat001 & sat032	0.52642	0.00277778	non sig	Raily20	sat026 & sat032	0.42926	0.00185185	non sig	Modal20	sat013 & sat019	0.38223	0.00185185	non sig	Sarihana21	sat001 & sat023	0.46554	0.00185185	non sig	Sukinda15	sat013 & sat025	0.20248	0.00185185	non sig	DabaBivoltine1	sat001 & sat013	0.37509	0.00185185	non sig	DabaTrivoltine	sat019 & sat037	0.35283	0.00185185	non sig
AndhraLocal22	sat001 & sat015	0.55556	0.00192308	non sig	Bhandara21	sat015 & sat026	0.5487	0.00294118	non sig	Raily20	sat021 & sat032	0.45145	0.00192308	non sig	Modal20	sat001 & sat026	0.4326	0.00192308	non sig	Sarihana21	sat001 & sat019	0.55764	0.00192308	non sig	Sukinda15	sat032 & sat037	0.26108	0.00192308	non sig	DabaBivoltine1	sat001 & sat025	0.38501	0.00192308	non sig	DabaTrivoltine	sat001 & sat019	0.35735	0.00192308	non sig
AndhraLocal22	sat001 & sat019	0.56359	0.002	non sig	Bhandara21	sat019 & sat026	0.57386	0.003125	non sig	Raily20	sat025 & sat032	0.45969	0.002	non sig	Modal20	sat015 & sat032	0.58133	0.002	non sig	Sarihana21	sat032 & sat037	0.56253	0.002	non sig	Sukinda15	sat025 & sat037	0.2628	0.002	non sig	DabaBivoltine1	sat001 & sat023	0.45991	0.002	non sig	DabaTrivoltine	sat013 & sat037	0.42847	0.002	non sig
AndhraLocal22	sat026 & sat037	0.56738	0.00208333	non sig	Bhandara21	sat026 & sat037	0.58169	0.00333333	non sig	Raily20	sat021 & sat026	0.52715	0.00208333	non sig	Modal20	sat001 & sat023	0.59148	0.00208333	non sig	Sarihana21	sat019 & sat026	0.61772	0.00208333	non sig	Sukinda15	sat001 & sat032	0.30567	0.00208333	non sig	DabaBivoltine1	sat019 & sat026	0.50705	0.00208333	non sig	DabaTrivoltine	sat001 & sat013	0.43929	0.00208333	non sig
AndhraLocal22	sat013 & sat019	0.60533	0.00217391	non sig	Bhandara21	sat021 & sat023	0.58323	0.00357143	non sig	Raily20	sat015 & sat025	0.5332	0.00217391	non sig	Modal20	sat015 & sat025	0.60632	0.00217391	non sig	Sarihana21	sat025 & sat037	0.64042	0.00217391	non sig	Sukinda15	sat001 & sat023	0.348	0.00217391	non sig	DabaBivoltine1	sat013 & sat019	0.50965	0.00217391	non sig	DabaTrivoltine	sat001 & sat026	0.48065	0.00217391	non sig
AndhraLocal22	sat015 & sat025	0.60881	0.00227273	non sig	Bhandara21	sat015 & sat019	0.58766	0.00384615	non sig	Raily20	sat021 & sat023	0.58029	0.00227273	non sig	Modal20	sat001 & sat013	0.68221	0.00227273	non sig	Sarihana21	sat019 & sat037	0.64073	0.00227273	non sig	Sukinda15	sat013 & sat023	0.37828	0.00227273	non sig	DabaBivoltine1	sat021 & sat023	0.52716	0.00227273	non sig	DabaTrivoltine	sat019 & sat023	0.48264	0.00227273	non sig
AndhraLocal22	sat015 & sat019	0.63196	0.00238095	non sig	Bhandara21	sat021 & sat037	0.61771	0.00416667	non sig	Raily20	sat001 & sat037	0.59521	0.00238095	non sig	Modal20	sat013 & sat021	0.70931	0.00238095	non sig	Sarihana21	sat001 & sat025	0.65325	0.00238095	non sig	Sukinda15	sat019 & sat021	0.38716	0.00238095	non sig	DabaBivoltine1	sat021 & sat025	0.56565	0.00238095	non sig	DabaTrivoltine	sat013 & sat015	0.48647	0.00238095	non sig
AndhraLocal22	sat025 & sat026	0.63401	0.0025	non sig	Bhandara21	sat001 & sat026	0.70431	0.00454545	non sig	Raily20	sat026 & sat037	0.64974	0.0025	non sig	Modal20	sat023 & sat037	0.77409	0.0025	non sig	Sarihana21	sat026 & sat032	0.65556	0.0025	non sig	Sukinda15	sat015 & sat037	0.46662	0.0025	non sig	DabaBivoltine1	sat001 & sat021	0.63071	0.0025	non sig	DabaTrivoltine	sat013 & sat023	0.52188	0.0025	non sig
AndhraLocal22	sat013 & sat021	0.6516	0.00263158	non sig	Bhandara21	sat021 & sat026	0.79288	0.005	non sig	Raily20	sat025 & sat037	0.6545	0.00263158	non sig	Modal20	sat015 & sat021	0.78799	0.00263158	non sig	Sarihana21	sat013 & sat021	0.66128	0.00263158	non sig	Sukinda15	sat023 & sat037	0.47485	0.00263158	non sig	DabaBivoltine1	sat021 & sat032	0.67241	0.00263158	non sig	DabaTrivoltine	sat015 & sat021	0.53334	0.00263158	non sig
AndhraLocal22	sat001 & sat032	0.65564	0.00277778	non sig	Bhandara21	sat015 & sat023	0.8313	0.00555556	non sig	Raily20	sat001 & sat013	0.65558	0.00277778	non sig	Modal20	sat015 & sat019	0.81978	0.00277778	non sig	Sarihana21	sat013 & sat023	0.6651	0.00277778	non sig	Sukinda15	sat021 & sat025	0.56536	0.00277778	non sig	DabaBivoltine1	sat023 & sat037	0.71255	0.00277778	non sig	DabaTrivoltine	sat013 & sat019	0.55287	0.00277778	non sig
AndhraLocal22	sat015 & sat032	0.68104	0.00294118	non sig	Bhandara21	sat001 & sat037	0.8433	0.00625	non sig	Raily20	sat015 & sat021	0.65819	0.00294118	non sig	Modal20	sat021 & sat032	0.8287	0.00294118	non sig	Sarihana21	sat013 & sat015	0.70156	0.00294118	non sig	Sukinda15	sat001 & sat013	0.61138	0.00294118	non sig	DabaBivoltine1	sat013 & sat015	0.73671	0.00294118	non sig	DabaTrivoltine	sat001 & sat023	0.56701	0.00294118	non sig
AndhraLocal22	sat021 & sat026	0.69678	0.003125	non sig	Bhandara21	sat019 & sat021	0.85954	0.00714286	non sig	Raily20	sat015 & sat026	0.67258	0.003125	non sig	Modal20	sat025 & sat032	0.8565	0.003125	non sig	Sarihana21	sat001 & sat037	0.72863	0.003125	non sig	Sukinda15	sat015 & sat026	0.66934	0.003125	non sig	DabaBivoltine1	sat032 & sat037	0.76273	0.003125	non sig	DabaTrivoltine	sat015 & sat032	0.58505	0.003125	non sig
AndhraLocal22	sat015 & sat037	0.72503	0.00333333	non sig	Bhandara21	sat001 & sat025	0.89136	0.00833333	non sig	Raily20	sat013 & sat025	0.67481	0.00333333	non sig	Modal20	sat032 & sat037	0.86787	0.00333333	non sig	Sarihana21	sat015 & sat021	0.82066	0.00333333	non sig	Sukinda15	sat013 & sat019	0.70697	0.00333333	non sig	DabaBivoltine1	sat015 & sat032	0.78016	0.00333333	non sig	DabaTrivoltine	sat023 & sat025	0.7022	0.00333333	non sig
AndhraLocal22	sat019 & sat021	0.74521	0.00357143	non sig	Bhandara21	sat015 & sat025	0.93409	0.01	non sig	Raily20	sat019 & sat032	0.7226	0.00357143	non sig	Modal20	sat019 & sat032	0.88499	0.00357143	non sig	Sarihana21	sat021 & sat026	0.85457	0.00357143	non sig	Sukinda15	sat001 & sat025	0.81242	0.00357143	non sig	DabaBivoltine1	sat026 & sat032	0.78789	0.00357143	non sig	DabaTrivoltine	sat001 & sat032	0.74025	0.00357143	non sig
AndhraLocal22	sat013 & sat032	0.76905	0.00384615	non sig	Bhandara21	sat023 & sat037	0.97442	0.0125	non sig	Raily20	sat001 & sat032	0.74936	0.00384615	non sig	Modal20	sat019 & sat021	0.89367	0.00384615	non sig	Sarihana21	sat019 & sat025	0.88804	0.00384615	non sig	Sukinda15	sat013 & sat032	0.81568	0.00384615	non sig	DabaBivoltine1	sat015 & sat021	0.80087	0.00384615	non sig	DabaTrivoltine	sat019 & sat026	0.74843	0.00384615	non sig
AndhraLocal22	sat015 & sat021	0.77837	0.00416667	non sig	Bhandara21	sat015 & sat032	0.97896	0.0166667	non sig	Raily20	sat001 & sat021	0.75101	0.00416667	non sig	Modal20	sat001 & sat019	0.89752	0.00416667	non sig	Sarihana21	sat021 & sat023	0.89753	0.00416667	non sig	Sukinda15	sat019 & sat025	0.81727	0.00416667	non sig	DabaBivoltine1	sat019 & sat021	0.81437	0.00416667	non sig	DabaTrivoltine	sat019 & sat025	0.77527	0.00416667	non sig
AndhraLocal22	sat015 & sat023	0.7795	0.00454545	non sig	Bhandara21	sat001 & sat015	1	0.025	non sig	Raily20	sat001 & sat026	0.76697	0.00454545	non sig	Modal20	sat001 & sat032	0.90961	0.00454545	non sig	Sarihana21	sat001 & sat026	0.90464	0.00454545	non sig	Sukinda15	sat015 & sat032	0.84896	0.00454545	non sig	DabaBivoltine1	sat021 & sat026	0.83398	0.00454545	non sig	DabaTrivoltine	sat026 & sat037	0.77925	0.00454545	non sig
AndhraLocal22	sat001 & sat021	0.78008	0.005	non sig	Bhandara21	sat023 & sat032	1	0.05	non sig	Raily20	sat001 & sat025	0.77975	0.005	non sig	Modal20	sat013 & sat023	0.918	0.005	non sig	Sarihana21	sat015 & sat037	0.92445	0.005	non sig	Sukinda15	sat015 & sat023	0.85857	0.005	non sig	DabaBivoltine1	sat015 & sat023	0.85811	0.005	non sig	DabaTrivoltine	sat013 & sat032	0.78458	0.005	non sig
AndhraLocal22	sat023 & sat025	0.78139	0.00555556	non sig	Bhandara21	sat001 & sat013	No			Raily20	sat013 & sat037	0.78501	0.00555556	non sig	Modal20	sat013 & sat025	0.92585	0.00555556	non sig	Sarihana21	sat015 & sat032	0.93515	0.00555556	non sig	Sukinda15	sat001 & sat015	1	0.00555556	non sig	DabaBivoltine1	sat013 & sat025	0.89807	0.00555556	non sig	DabaTrivoltine	sat021 & sat032	0.80795	0.00555556	non sig
AndhraLocal22	sat013 & sat025	0.80358	0.00625	non sig	Bhandara21	sat013 & sat015	No			Raily20	sat013 & sat026	0.85715	0.00625	non sig	Modal20	sat021 & sat025	0.99751	0.00625	non sig	Sarihana21	sat025 & sat026	0.94429	0.00625	non sig	Sukinda15	sat013 & sat015	1	0.00625	non sig	DabaBivoltine1	sat019 & sat025	0.90402	0.00625	non sig	DabaTrivoltine	sat015 & sat037	0.82787	0.00625	non sig
AndhraLocal22	sat021 & sat023	0.80719	0.00714286	non sig	Bhandara21	sat013 & sat019	No			Raily20	sat019 & sat021	0.86519	0.00714286	non sig	Modal20	sat019 & sat023	1	0.00714286	non sig	Sarihana21	sat001 & sat013	0.97968	0.00714286	non sig	Sukinda15	sat013 & sat021	1	0.00714286	non sig	DabaBivoltine1	sat001 & sat015	0.92979	0.00714286	non sig	DabaTrivoltine	sat021 & sat026	0.86978	0.00714286	non sig
AndhraLocal22	sat025 & sat032	0.83444	0.00833333	non sig	Bhandara21	sat013 & sat021	No			Raily20	sat019 & sat023	0.87675	0.00833333	non sig	Modal20	sat021 & sat023	1	0.00833333	non sig	Sarihana21	sat001 & sat032	0.98508	0.00833333	non sig	Sukinda15	sat015 & sat021	1	0.00833333	non sig	DabaBivoltine1	sat015 & sat019	0.9613	0.00833333	non sig	DabaTrivoltine	sat013 & sat025	0.88442	0.00833333	non sig
AndhraLocal22	sat021 & sat032	0.96536	0.01	non sig	Bhandara21	sat013 & sat023	No			Raily20	sat019 & sat025	0.89574	0.01	non sig	Modal20	sat023 & sat032	1	0.01	non sig	Sarihana21	sat015 & sat025	0.99865	0.01	non sig	Sukinda15	sat013 & sat026	1	0.01	non sig	DabaBivoltine1	sat015 & sat026	0.99796	0.01	non sig	DabaTrivoltine	sat001 & sat025	0.9469	0.01	non sig
AndhraLocal22	sat001 & sat013	1	0.0125	non sig	Bhandara21	sat013 & sat025	No			Raily20	sat001 & sat019	0.91743	0.0125	non sig	Modal20	sat013 & sat037	1	0.0125	non sig	Sarihana21	sat015 & sat023	1	0.0125	non sig	Sukinda15	sat001 & sat037	1	0.0125	non sig	DabaBivoltine1	sat019 & sat023	1	0.0125	non sig	DabaTrivoltine	sat015 & sat025	0.95685	0.0125	non sig
AndhraLocal22	sat013 & sat015	1	0.0166667	non sig	Bhandara21	sat013 & sat026	No			Raily20	sat015 & sat032	0.9221	0.0166667	non sig	Modal20	sat019 & sat037	1	0.0166667	non sig	Sarihana21	sat019 & sat023	1	0.0166667	non sig	Sukinda15	sat019 & sat037	1	0.0166667	non sig	DabaBivoltine1	sat019 & sat032	1	0.0166667	non sig	DabaTrivoltine	sat015 & sat023	1	0.0166667	non sig
AndhraLocal22	sat023 & sat032	1	0.025	non sig	Bhandara21	sat013 & sat032	No			Raily20	sat015 & sat037	0.9238	0.025	non sig	Modal20	sat025 & sat037	1	0.025	non sig	Sarihana21	sat021 & sat032	1	0.025	non sig	Sukinda15	sat021 & sat037	1	0.025	non sig	DabaBivoltine1	sat013 & sat037	1	0.025	non sig	DabaTrivoltine	sat025 & sat037	1	0.025	non sig
AndhraLocal22	sat026 & sat032	1	0.05	non sig	Bhandara21	sat013 & sat037	No			Raily20	sat013 & sat021	0.9783	0.05	non sig	Modal20	sat026 & sat037	1	0.05	non sig	Sarihana21	sat023 & sat032	1	0.05	non sig	Sukinda15	sat026 & sat037	1	0.05	non sig	DabaBivoltine1	sat021 & sat037	1	0.05	non sig	DabaTrivoltine	sat032 & sat037	1	0.05	non sig

## Sheet: Global test
Table: Result of the global test for LD
P-value for each locus pair across all populations
(Fisher's method)
Locus pairs	Chi2	df	P-Value	Corrected alpha
Amysat023&Amysat032	Infinity	16	Highly sign	0.00111111	sig
Amysat026&Amysat032	Infinity	16	Highly sign	0.00113636	sig
Amysat023&Amysat026	43.897	16	0.000204	0.00116279	sig
Amysat025&Amysat026	35.2166	16	0.003712	0.00119048	non sig
Amysat023&Amysat025	34.2869	16	0.004969	0.00121951	non sig
Amysat013&Amysat032	24.7206	14	0.037428	0.00125	non sig
Amysat013&Amysat026	23.5614	14	0.051726	0.00128205	non sig
Amysat025&Amysat032	25.4765	16	0.061853	0.00131579	non sig
Amysat001&Amysat021	20.7393	16	0.18875	0.00135135	non sig
Amysat015&Amysat019	19.5964	16	0.238951	0.00138889	non sig
Amysat021&Amysat037	19.2742	16	0.254702	0.00142857	non sig
Amysat019&Amysat026	19.1302	16	0.26197	0.00147059	non sig
Amysat021&Amysat025	18.2477	16	0.309593	0.00151515	non sig
Amysat015&Amysat026	18.0663	16	0.320029	0.0015625	non sig
Amysat025&Amysat037	17.5129	16	0.353182	0.0016129	non sig
Amysat021&Amysat026	16.6384	16	0.409363	0.00166667	non sig
Amysat013&Amysat023	14.518	14	0.411876	0.00172414	non sig
Amysat019&Amysat032	16.1218	16	0.444495	0.00178571	non sig
Amysat019&Amysat037	15.473	16	0.490303	0.00185185	non sig
Amysat001&Amysat019	15.3228	16	0.501132	0.00192308	non sig
Amysat013&Amysat021	13.2732	14	0.505132	0.002	non sig
Amysat001&Amysat023	15.2085	16	0.509422	0.00208333	non sig
Amysat015&Amysat037	15.0026	16	0.524451	0.00217391	non sig
Amysat013&Amysat015	12.773	14	0.544474	0.00227273	non sig
Amysat001&Amysat026	14.0742	16	0.593185	0.00238095	non sig
Amysat001&Amysat015	13.9048	16	0.605804	0.0025	non sig
Amysat013&Amysat037	11.9541	14	0.609986	0.00263158	non sig
Amysat021&Amysat023	13.5607	16	0.631404	0.00277778	non sig
Amysat023&Amysat037	13.2703	16	0.652898	0.00294118	non sig
Amysat019&Amysat023	13.1405	16	0.662457	0.003125	non sig
Amysat021&Amysat032	12.8763	16	0.681781	0.00333333	non sig
Amysat019&Amysat025	12.7287	16	0.692483	0.00357143	non sig
Amysat001&Amysat025	11.5937	16	0.771446	0.00384615	non sig
Amysat001&Amysat037	11.4769	16	0.779135	0.00416667	non sig
Amysat013&Amysat019	9.5591	14	0.793656	0.00454546	non sig
Amysat019&Amysat021	9.76018	16	0.878848	0.005	non sig
Amysat013&Amysat025	8.07163	14	0.885561	0.00555556	non sig
Amysat032&Amysat037	9.57912	16	0.887664	0.00625	non sig
Amysat015&Amysat023	9.02076	16	0.912556	0.00714286	non sig
Amysat015&Amysat025	8.86275	16	0.918958	0.00833333	non sig
Amysat001&Amysat032	8.79813	16	0.921493	0.01	non sig
Amysat015&Amysat021	8.30074	16	0.939405	0.0125	non sig
Amysat026&Amysat037	7.81897	16	0.954074	0.0166667	non sig
Amysat001&Amysat013	6.24081	14	0.960052	0.025	non sig
Amysat015&Amysat032	4.08809	16	0.998743	0.05	non sig
