# Supplementary material for: Genetic analysis of Indian tasar silkmoth (Antheraea mylitta) populations
Source: Sci Rep. 2015 Oct 29;5:15728. doi: 10.1038/srep15728 (PMC4625160; doi:10.1038/srep15728)
Supplement: Supplementary Data 4 [file srep15728-s5.xls]

## Sheet: Kilometer
Supplementary data 4 of 'Genetic analysis of Indian tasar silkmoth (Antheraea mylitta) populations'
by Saikat Chakraborty, M Muthulakshmi, Deena Vardhini, P Jayaprakash, J Nagaraju and K. P. Arunkumar
Table 1: Pairwise geographic distance in km.
	Andhra local	Bandhara	Raily	Modal	Sarihana	Sukinda	DabaBivoltine
Bandhara	184.3							Max	1034.4
Raily	372.15	352.06						Min	0
Modal	766.34	641.4	467.54
Sarihana	1034.4	877.1	789.82	338.62
Sukinda	748.98	633.41	435.29	48.27	383.68
DabaBivoltine	799.72	644.54	569.57	181.72	234.72	227.95
DabaTrivoltine	799.72	644.54	569.57	181.72	234.72	227.95	0

## Sheet: Fst
Table 2: Pairwise FST values between all pairs of population. The only non significant FST value have been hoghlighted.
	Andhra local	Bandhara	Raily	Modal	Sarihana	Sukinda	DabaBivoltine
Bandhara	0.10062							Max	0.33873
Raily	0.22857	0.23702						Min	0.01496
Modal	0.23732	0.25775	0.05331
Sarihana	0.20972	0.24129	0.05684	0.04795
Sukinda	0.29724	0.33873	0.15062	0.10936	0.10779
DabaBivoltine	0.2163	0.24917	0.05826	0.0641	0.01496	0.13496
DabaTrivoltine	0.26721	0.30029	0.08408	0.08704	0.07298	0.12926	0.06452
